# Supplementary material for: Thermal Properties and Dynamic Characteristics of Electrospun Polylactide/Natural Rubber Fibers during Disintegration in Soil
Source: Polymers (Basel). 2022 Mar 7;14(5):1058. doi: 10.3390/polym14051058 (PMC8914975; doi:10.3390/polym14051058)
Supplement: Supplementary file 1 [file polymers-14-01058-s001.zip]

Archive with 1 entries (1 files):
- polymers-1549748-SI.pdf
